# Supplementary material for: A new high-throughput screening-compatible gap junctional intercellular communication assay
Source: BMC Biotechnol. 2015 Oct 6;15:90. doi: 10.1186/s12896-015-0211-3 (PMC4596302; doi:10.1186/s12896-015-0211-3)
Supplement: Additional file 2: — Determination of the optimal ratio of donor and acceptor cells. This is the raw data (fluorescence intensity reads) in Fig. 3a (Microsoft Excel format). (XLS 51 kb) [file 12896_2015_211_MOESM2_ESM.xls]

## Sheet: Sheet4
	Time [s]	0	0.4	0.8	1.2	1.6	2	2.4	2.8	3.2	3.6	4	4.4	4.8	5.2	5.6	6	6.4	6.8	7.2	7.6	8	8.4	8.8	9.2	9.6	10
	0:6	193779	194168	193797	188033	187645	186659	185728	185825	186013	184992	185759	185336	185512	184670	184812	184336	184257	184109	183778	183867	183981	183394	182780	183309	182556	182468
	0:6	193262	194232	194014	186808	184723	183877	183950	183557	184622	184107	183831	184068	184002	183830	183924	183721	183453	183761	183438	183959	183710	183843	183137	183383	182962	183305
	0:6	197549	196507	197084	189398	186530	185354	184681	185458	184742	184845	184564	184956	184468	184583	184385	184284	184564	184436	183423	184545	184258	184110	183475	183753	183861	183771
	1:5	132529	132923	132420	129966	129241	128122	126748	125991	125440	124252	124027	123177	122382	122154	121277	119964	119671	118840	118182	117745	117310	116744	116000	115825	115188	114683
	1:5	153047	153286	153012	149020	147874	146861	145994	144598	143778	142241	141226	140527	140038	138922	138992	137999	136757	136116	135823	134876	134443	133087	132955	131831	131981	131085
	1:5	168133	168480	168203	162806	161469	160015	159127	157930	157297	156083	154546	154108	152756	151860	151074	151164	149589	148448	148119	146886	146709	145922	144925	144491	143852	143230
	1:2	91972	92018	91688	89202	87778	85472	83682	82311	80510	78938	77517	76672	75396	74339	73425	72676	71493	70638	69924	69069	68260	67400	66739	66240	65591	64940
	1:2	114108	113775	113938	109878	107635	104620	102897	100705	99455	97581	96221	94417	93612	92055	91154	90153	88757	87264	86910	85967	85098	84168	83222	82182	81372	80541
	1:2	109636	110418	109924	106479	104451	101180	98875	97912	95629	94108	92661	91317	90207	88380	87372	86007	85332	84191	83292	82594	81607	80732	79948	79287	78368	77711
	1:1	66332	66279	66307	64284	62574	60812	59082	57124	56019	54602	53113	52163	51169	50388	49474	48792	47695	47145	46531	46069	45211	44824	43990	43866	43272	42809
	1:1	72015	71862	71964	68902	67002	64435	62051	60240	58375	57174	55336	54108	53198	51950	51017	50192	49220	48458	48086	47118	46312	45778	45334	44665	44429	43793
	1:1	68590	68246	68578	66829	64099	61627	59433	57807	56197	55025	53043	52330	51449	50147	49251	48300	47686	46717	46231	45418	44950	44473	43996	43305	42883	42388
	2:1	47914	47915	47823	44866	43597	41462	39826	38049	37071	35706	34694	33789	32907	32127	31555	30824	30513	29881	29296	29018	28635	28249	27945	27554	27209	27031
	2:1	46762	46703	46506	44563	42351	40403	39117	37616	36466	35244	34296	33370	32406	31584	31144	30558	29962	29386	28866	28567	28446	27761	27547	27191	26820	26775
	2:1	44770	44849	44691	43404	42245	40654	38944	37284	36505	35366	34482	33750	33065	32219	31634	30977	30430	29966	29655	29251	28535	28382	28214	27845	27509	27074
	5:1	26695	26692	26810	25887	24869	23590	22569	21399	20552	19982	19238	18889	18201	17932	17643	17412	17019	16681	16414	16291	16108	15924	15826	15486	15521	15313
	5:1	27630	27704	27639	26588	25742	24297	23308	22171	21259	20371	20030	19335	18750	18366	18124	17727	17325	17185	16933	16704	16481	16344	16108	15943	15757	15719
	5:1	26565	26761	26675	25739	25153	23800	22687	21691	21171	20379	19800	19244	18873	18530	18042	17874	17462	17256	16930	16792	16654	16501	16389	16114	15996	15830
	6:0	7440	7369	7464	7096	6929	6770	6799	6741	6719	6725	6763	6667	6763	6787	6738	6764	6705	6707	6758	6810	6750	6726	6722	6765	6777	6777
	6:0	7455	7528	7522	7076	6923	6860	6814	6823	6765	6869	6852	6781	6727	6832	6800	6786	6718	6783	6822	6730	6716	6745	6808	6780	6766	6786
	6:0	7372	7465	7374	7077	6902	6716	6771	6825	6826	6846	6767	6746	6846	6750	6817	6818	6777	6799	6757	6691	6839	6878	6763	6823	6719	6841
	Time [s]	0	0.4	0.8	1.2	1.6	2	2.4	2.8	3.2	3.6	4	4.4	4.8	5.2	5.6	6	6.4	6.8	7.2	7.6	8	8.4	8.8	9.2	9.6	10
ave	0:6	194863	194969	194965	188080	186299	185297	184786	184947	185126	184648	184718	184787	184661	184361	184374	184114	184091	184102	183546	184124	183983	183782	183131	183482	183126	183181
	1:5	151236	151563	151212	147264	146195	144999	143956	142840	142172	140859	139933	139271	138392	137645	137114	136376	135339	134468	134041	133169	132821	131918	131293	130716	130340	129666
	1:2	105239	105404	105183	101853	99954.7	97090.7	95151.3	93642.7	91864.7	90209	88799.7	87468.7	86405	84924.7	83983.7	82945.3	81860.7	80697.7	80042	79210	78321.7	77433.3	76636.3	75903	75110.3	74397.3
	1:1	68979	68795.7	68949.7	66671.7	64558.3	62291.3	60188.7	58390.3	56863.7	55600.3	53830.7	52867	51938.7	50828.3	49914	49094.7	48200.3	47440	46949.3	46201.7	45491	45025	44440	43945.3	43528	42996.7
	2:1	46482	46489	46340	44277.7	42731	40839.7	39295.7	37649.7	36680.7	35438.7	34490.7	33636.3	32792.7	31976.7	31444.3	30786.3	30301.7	29744.3	29272.3	28945.3	28538.7	28130.7	27902	27530	27179.3	26960
	5:1	26963.3	27052.3	27041.3	26071.3	25254.7	23895.7	22854.7	21753.7	20994	20244	19689.3	19156	18608	18276	17936.3	17671	17268.7	17040.7	16759	16595.7	16414.3	16256.3	16107.7	15847.7	15758	15620.7
	6:0	7422.33	7454	7453.33	7083	6918	6782	6794.67	6796.33	6770	6813.33	6794	6731.33	6778.67	6789.67	6785	6789.33	6733.33	6763	6779	6743.67	6768.33	6783	6764.33	6789.33	6754	6801.33
stdev	0:6	2340.18	1332.33	1838.31	1295.63	1474.59	1391.89	893.668	1217.4	770.792	474.25	973.182	650.739	773.218	461.912	444.108	341.052	573.728	337.554	200.769	367.773	274.005	361.835	347.543	237.877	667.84	660.244
	1:5	17870.9	17841	17959.3	16490.3	16179.5	16027.8	16285.4	16041.9	15989.1	15960.5	15300.5	15503.7	15253.8	14894.1	14987	15663.2	15009.3	14872.6	15047.8	14645.3	14766.5	14624.1	14533.9	14365.5	14402.3	14326.3
	1:2	11704.8	11713.2	11858.4	11087.1	10664.8	10208	10134.3	9912.38	10017.8	9914.23	9931.88	9477.79	9684.89	9349.79	9337.56	9131.91	9140.52	8846.38	8947.23	8942.83	8886.77	8857.33	8726.26	8492.67	8379.69	8311.62
	1:1	2861.4	2831.8	2846.76	2313.02	2249.45	1900.67	1622.35	1637.86	1311.88	1379.15	1304.13	1077.98	1099.56	978.837	961.711	981.642	883.069	907.215	995.745	857.73	722.884	675.32	774.233	683.462	804.165	721.055
	2:1	1590.59	1544.16	1572.58	771.636	751.848	553.375	467.357	383.61	338.601	239.419	199.141	231.474	344.056	343.156	263.079	212.024	297.073	313.222	395.032	347.742	94.5533	326.975	335.573	327.66	345.457	161.651
	5:1	580.998	565.413	521.977	453.524	445.291	363.079	397.007	389.797	385.304	226.934	407.433	235.663	357.797	308.992	257.321	236.036	226.809	313.497	298.783	267.493	279.038	298.323	281.5	324.673	237.502	272.166
	6:0	44.2305	80.0687	74.5743	11.2694	14.1774	72.7461	21.8251	47.9305	53.6749	77.3585	50.2693	58.3981	61.0273	41.065	41.5812	27.1539	38.371	49.1528	37.2424	60.6658	63.5164	82.8191	43.0155	30.1054	30.8058	34.6458
